# Supplementary material for: Complementary and Inducible creERT2 Mouse Models for Functional Evaluation of Endothelial Cell Subtypes in the Bone Marrow
Source: Stem Cell Rev Rep. 2024 Mar 4;20(4):1135–49. doi: 10.1007/s12015-024-10703-9 (PMC11087254; doi:10.1007/s12015-024-10703-9)
Supplement: Supplementary file 9 — Supplementary file9 (XLSX 15 KB) [file 12015_2024_10703_MOESM9_ESM.xlsx]

## Sheet: Sheet1
Antibody Specificity	Vendor; Clone	Flourophore/Modification	Working Concentration	Method	Figure(s)	Staining Notes
CDH5	Biolegend; BV13	Alexa Fluor 647	25 mg I.V./mouse	Imaging	Figure 1c, 2c	Intravital Labeling (In Vivo)
SCA1	Biolegend; D7	Brilliant Violet 421	2.5 mg/mL			Post-Stain (Cryosections)
CDH5	Biolegend; BV13	Alexa Fluor 647	25 mg I.V./mouse	Flow Cytometry	Figure 1d-f, 2d-f	Intravital Labeling (In Vivo)
CD45	Biolegend; 30-F11	PE	2.5 mg/mL			Post-Stain (Digested/Lineage-Depleted Bone Marrow)
TER119	Biolegend; TER119	PE	2.5 mg/mL
SCA1	Biolegend; D7	Brilliant Violet 421	2.5 mg/mL
PDPN	Biolegend; 8.1.1	PE/Cy7	10 mg/mL
CD16/32	Biolegend; 93	Unconjugated	10 mg/mL
SCA1	Biolegend; D7	PE	5 mg/mL	Flow Cytometry	Figure 3b, e, h and Sup Figure 8a, b, d, e, g, h	Post-Stain (Whole Bone Marrow)
cKIT	Biolegend; 2B8	APC	10 mg/mL
CD48	Biolegend; HM48-1	Alexa Fluor 488	2.5 mg/mL
CD150	Biolegend; TC15-12F12.2	PE/Cy7	10 mg/mL
GR1	Biolegend; RB6-8C5	Pacific Blue	5 mg/mL
CD11B	Biolegend; M1/70	Pacific Blue	5 mg/mL
B220	Biolegend; RA3-6B2	Pacific Blue	5 mg/mL
CD3	Biolegend; 17A2	Brilliant Violet 421	2.5 mg/mL
TER119	Biolegend; TER119	Pacific Blue	5 mg/mL
CD16/32	Biolegend; 93	Unconjugated	10 mg/mL
CD45.1	Biolegend; A20	Alexa Fluor 700	5 mg/mL	Flow Cytometry	Figure 3c, f, i and Sup Figure 6a, b	Post-Stain (RBC-Lysed Peripheral Blood)
CD45.2	Biolegend; 104	Pacific BLue	5 mg/mL
GR1	Biolegend; RB6-8C5	FITC	5 mg/mL
CD11B	Biolegend; M1/70	PE	2 mg/mL
B220	Biolegend; RA3-6B2	APC	2 mg/mL
CD3	Biolegend; 17A2	PE/Cy7	2 mg/mL
CD16/32	Biolegend; 93	Unconjugated	10 mg/mL
LEPR	R&D; (Cat# BAF497)	Biotinylated	4 mg/mL	Flow Cytometry	Sup Figure 1a, 5a	Post-Stain (Digested Whole Bone Marrow)
Streptavidin	Biolegend; (Cat# 405226)	Brilliant Violet 421	0.2 mg/mL
CD45	Biolegend; 30-F11	PE	2.5 mg/mL
TER119	Biolegend; TER119	PE	2.5 mg/mL
CD31	Biolegend; 390	PE	10 mg/mL
CD16/32	Biolegend; 93	Unconjugated	10 mg/mL
CD51	Biolegend; RMV-7	Biotinylated	2.5 mg/mL	Flow Cytometry	Sup Figure 1b, 5b	Post-Stain (Digested Whole Bone Marrow)
SCA1	Biolegend; D7	PE/Cy7	2.5 mg/mL
Streptavidin	Biolegend; (Cat# 405226)	Brilliant Violet 421	0.2 mg/mL
CD45	Biolegend; 30-F11	PE	2.5 mg/mL
TER119	Biolegend; TER119	PE	2.5 mg/mL
CD31	Biolegend; 390	APC	2.5 mg/mL
CD16/32	Biolegend; 93	Unconjugated	10 mg/mL
CD45	Biolegend; 30-F11	PE	2.5 mg/mL	Flow Cytometry	Sup Figure 1c, 5c	Post-Stain (Whole Bone Marrow)
TER119	Biolegend; TER119	Brilliant Violet 421	1.25 mg/mL
CD16/32	Biolegend; 93	Unconjugated	10 mg/mL
SCA1	Biolegend; D7	Brilliant Violet 421	2.5 mg/mL	Flow Cytometry	Sup Figure 1d, 5d	Post-Stain (Lineage-Depleted Bone Marrow)
cKIT	Biolegend; 2B8	APC	10 mg/mL
CD48	Biolegend; HM48-1	PE	2.5 mg/mL
CD150	Biolegend; TC15-12F12.2	PE/Cy7	10 mg/mL
CD16/32	Biolegend; 93	Unconjugated	10 mg/mL
GR1	Biolegend; RB6-8C5	Brilliant Violet 421	2.5 mg/mL	Flow Cytometry	Sup Figure 1e, 5e	Post-Stain (Whole Bone Marrow)
CD115	Biolegend; AFS98	PE/Cy7	1.25 mg/mL
F4/80	Biolegend; BM8	APC	1.25 mg/mL
CD16/32	Biolegend; 93	Unconjugated	10 mg/mL
CD41	Biolegend; MWReg30	Brilliant Violet 421	5 mg/mL	Flow Cytometry	Sup Figure 1f, 5f	Post-Stain (Whole Bone Marrow)
CD45	Biolegend; 30-F11	PE	2.5 mg/mL
TER119	Biolegend; TER119	APC	10 mg/mL
CD16/32	Biolegend; 93	Unconjugated	10 mg/mL
CDH5	Biolegend; BV13	Alexa Fluor 647	25 mg I.V./mouse	Imaging	Sup Figure 2a, 3a, 4a	Intravital Labeling (In Vivo)
CDH5	Biolegend; BV13	Alexa Fluor 647	25 mg I.V./mouse	Flow Cytometry	Sup Figure 2b, c and Sup Figure 3b, c	Intravital Labeling (In Vivo)
CD45	Biolegend; 30-F11	Brilliant Violet 421	2.5 mg/mL			Post-Stain (Digested Whole Liver/Spleen)
TER119	Biolegend; TER119	Brilliant Violet 421	1.25 mg/mL
CD16/32	Biolegend; 93	Unconjugated	10 mg/mL
CDH5	Biolegend; BV13	Alexa Fluor 647	25 mg I.V./mouse	Flow Cytometry	Sup Figure 4b, c	Intravital Labeling (In Vivo)
CD45	Biolegend; 30-F11	Brilliant Violet 421	2.5 mg/mL			Post-Stain (Digested/Lineage-Depleted Bone Marrow)
TER119	Biolegend; TER119	Brilliant Violet 421	1.25 mg/mL
CD31	Biolegend; 390	PE/Cy7	2.5 mg/mL
CD16/32	Biolegend; 93	Unconjugated	10 mg/mL
CDH5	Biolegend; BV13	Alexa Fluor 647	25 mg I.V./mouse	Flow Cytometry	Sup Figure 4d, e	Intravital Labeling (In Vivo)
LEPR	R&D; (Cat# BAF497)	Biotinylated	4 mg/mL			Post-Stain (Digested Whole Bone Marrow)
Streptavidin	Biolegend; (Cat# 405226)	Brilliant Violet 421	0.2 mg/mL
CD45	Biolegend; 30-F11	Alexa Fluor 647	2.5 mg/mL
TER119	Biolegend; TER119	APC	10 mg/mL
CD16/32	Biolegend; 93	Unconjugated	10 mg/mL
